# Supplementary material for: Effects of landscape simplicity on crop yield: A reanalysis of a global database
Source: PLoS One. 2023 Dec 14;18(12):e0289799. doi: 10.1371/journal.pone.0289799 (PMC10721009; doi:10.1371/journal.pone.0289799)
Supplement: S1 Data — (XLSX) [file pone.0289799.s002.xlsx]

## Sheet: Minimal_Underlying_Data
SiteID	StudyYear	Region	RegionArea	Precipitation	Max Temp	Soil	X	Y
E1	2013	betuwe	216	-0.664165	-0.300889	loam	5.5741	51.9309
E12	2013	betuwe	216	-0.664165	-0.300889	loam	5.5741	51.9309
E15	2013	betuwe	216	-0.664165	-0.300889	loam	5.5741	51.9309
E7	2013	betuwe	216	-0.664165	-0.300889	loam	5.5741	51.9309
E11	2014	betuwe	216	0.370552	0.35201	loam	5.5741	51.9309
E14	2014	betuwe	216	0.370552	0.35201	loam	5.5741	51.9309
E31	2014	betuwe	216	0.370552	0.35201	loam	5.5741	51.9309
E33	2014	betuwe	216	0.370552	0.35201	loam	5.5741	51.9309
E4	2014	betuwe	216	0.370552	0.35201	loam	5.5741	51.9309
E8	2014	betuwe	216	0.370552	0.35201	loam	5.5741	51.9309
C	2012	california	423970	-1.25685	0.992949	loam	-119.422	36.7589
CB	2012	california	423970	-1.25685	0.992949	loam	-119.422	36.7589
DS	2012	california	423970	-1.25685	0.992949	loam	-119.422	36.7589
F	2012	california	423970	-1.25685	0.992949	loam	-119.422	36.7589
FE	2012	california	423970	-1.25685	0.992949	loam	-119.422	36.7589
LE	2012	california	423970	-1.25685	0.992949	loam	-119.422	36.7589
M	2012	california	423970	-1.25685	0.992949	loam	-119.422	36.7589
RF	2012	california	423970	-1.25685	0.992949	loam	-119.422	36.7589
RH	2012	california	423970	-1.25685	0.992949	loam	-119.422	36.7589
RK	2012	california	423970	-1.25685	0.992949	loam	-119.422	36.7589
S	2012	california	423970	-1.25685	0.992949	loam	-119.422	36.7589
SH	2012	california	423970	-1.25685	0.992949	loam	-119.422	36.7589
TB	2012	california	423970	-1.25685	0.992949	loam	-119.422	36.7589
UC	2012	california	423970	-1.25685	0.992949	loam	-119.422	36.7589
CA1	2015	ceara	148886	-1.44047	1.14832	sandy loam	-39.4004	-5.46152
CA10	2015	ceara	148886	-1.44047	1.14832	sandy loam	-39.4004	-5.46152
CA2	2015	ceara	148886	-1.44047	1.14832	sandy loam	-39.4004	-5.46152
CA3	2015	ceara	148886	-1.44047	1.14832	sandy loam	-39.4004	-5.46152
CA4	2015	ceara	148886	-1.44047	1.14832	sandy loam	-39.4004	-5.46152
CA5	2015	ceara	148886	-1.44047	1.14832	sandy loam	-39.4004	-5.46152
CA6	2015	ceara	148886	-1.44047	1.14832	sandy loam	-39.4004	-5.46152
CA7	2015	ceara	148886	-1.44047	1.14832	sandy loam	-39.4004	-5.46152
CA8	2015	ceara	148886	-1.44047	1.14832	sandy loam	-39.4004	-5.46152
CA9	2015	ceara	148886	-1.44047	1.14832	sandy loam	-39.4004	-5.46152
cik	2010	centralsulawesi_napuvalley	61841	0.939529	-1.10305	sandy clay loam	121.446	-1.43003
lim	2010	centralsulawesi_napuvalley	61841	0.939529	-1.10305	sandy clay loam	121.446	-1.43003
mai	2010	centralsulawesi_napuvalley	61841	0.939529	-1.10305	sandy clay loam	121.446	-1.43003
dew	2010	centralsulawesi_napuvalley	61841	0.939529	-1.10305	sandy clay loam	121.446	-1.43003
ded	2010	centralsulawesi_napuvalley	61841	0.939529	-1.10305	sandy clay loam	121.446	-1.43003
ton	2010	centralsulawesi_napuvalley	61841	0.939529	-1.10305	sandy clay loam	121.446	-1.43003
rob	2010	centralsulawesi_napuvalley	61841	0.939529	-1.10305	sandy clay loam	121.446	-1.43003
ban	2010	centralsulawesi_napuvalley	61841	0.939529	-1.10305	sandy clay loam	121.446	-1.43003
pon	2010	centralsulawesi_napuvalley	61841	0.939529	-1.10305	sandy clay loam	121.446	-1.43003
kik	2010	centralsulawesi_napuvalley	61841	0.939529	-1.10305	sandy clay loam	121.446	-1.43003
ahm	2010	centralsulawesi_napuvalley	61841	0.939529	-1.10305	sandy clay loam	121.446	-1.43003
bol	2010	centralsulawesi_napuvalley	61841	0.939529	-1.10305	sandy clay loam	121.446	-1.43003
den	2010	centralsulawesi_napuvalley	61841	0.939529	-1.10305	sandy clay loam	121.446	-1.43003
jem	2010	centralsulawesi_napuvalley	61841	0.939529	-1.10305	sandy clay loam	121.446	-1.43003
wal	2010	centralsulawesi_napuvalley	61841	0.939529	-1.10305	sandy clay loam	121.446	-1.43003
C01	2015	chapada diamantina	1520	0.695592	-0.393457	sandy loam	-41.3722	-12.8801
C02	2015	chapada diamantina	1520	0.695592	-0.393457	sandy loam	-41.3722	-12.8801
C03	2015	chapada diamantina	1520	0.695592	-0.393457	sandy loam	-41.3722	-12.8801
C04	2015	chapada diamantina	1520	0.695592	-0.393457	sandy loam	-41.3722	-12.8801
C05	2015	chapada diamantina	1520	0.695592	-0.393457	sandy loam	-41.3722	-12.8801
C08	2015	chapada diamantina	1520	0.695592	-0.393457	sandy loam	-41.3722	-12.8801
C10	2015	chapada diamantina	1520	0.695592	-0.393457	sandy loam	-41.3722	-12.8801
C11	2015	chapada diamantina	1520	0.695592	-0.393457	sandy loam	-41.3722	-12.8801
C12	2015	chapada diamantina	1520	0.695592	-0.393457	sandy loam	-41.3722	-12.8801
C13	2015	chapada diamantina	1520	0.695592	-0.393457	sandy loam	-41.3722	-12.8801
C14	2015	chapada diamantina	1520	0.695592	-0.393457	sandy loam	-41.3722	-12.8801
C15	2015	chapada diamantina	1520	0.695592	-0.393457	sandy loam	-41.3722	-12.8801
C17	2015	chapada diamantina	1520	0.695592	-0.393457	sandy loam	-41.3722	-12.8801
C18	2015	chapada diamantina	1520	0.695592	-0.393457	sandy loam	-41.3722	-12.8801
C19	2015	chapada diamantina	1520	0.695592	-0.393457	sandy loam	-41.3722	-12.8801
C20	2015	chapada diamantina	1520	0.695592	-0.393457	sandy loam	-41.3722	-12.8801
C21	2015	chapada diamantina	1520	0.695592	-0.393457	sandy loam	-41.3722	-12.8801
O01	2015	chapada diamantina	1520	0.695592	-0.393457	sandy loam	-41.3722	-12.8801
O03	2015	chapada diamantina	1520	0.695592	-0.393457	sandy loam	-41.3722	-12.8801
O04	2015	chapada diamantina	1520	0.695592	-0.393457	sandy loam	-41.3722	-12.8801
O06	2015	chapada diamantina	1520	0.695592	-0.393457	sandy loam	-41.3722	-12.8801
O09	2015	chapada diamantina	1520	0.695592	-0.393457	sandy loam	-41.3722	-12.8801
O11	2015	chapada diamantina	1520	0.695592	-0.393457	sandy loam	-41.3722	-12.8801
O12	2015	chapada diamantina	1520	0.695592	-0.393457	sandy loam	-41.3722	-12.8801
O14	2015	chapada diamantina	1520	0.695592	-0.393457	sandy loam	-41.3722	-12.8801
O16	2015	chapada diamantina	1520	0.695592	-0.393457	sandy loam	-41.3722	-12.8801
O17	2015	chapada diamantina	1520	0.695592	-0.393457	sandy loam	-41.3722	-12.8801
O18	2015	chapada diamantina	1520	0.695592	-0.393457	sandy loam	-41.3722	-12.8801
Andrea	2014	comarca andina	7550	-0.936521	2.31425	loamy sand	-71.597	-42.0651
Arroyo Claro	2014	comarca andina	7550	-0.936521	2.31425	loamy sand	-71.597	-42.0651
CEPA	2014	comarca andina	7550	-0.936521	2.31425	loamy sand	-71.597	-42.0651
El Chucao	2014	comarca andina	7550	-0.936521	2.31425	loamy sand	-71.597	-42.0651
El Inca	2014	comarca andina	7550	-0.936521	2.31425	loamy sand	-71.597	-42.0651
El Monje	2014	comarca andina	7550	-0.936521	2.31425	loamy sand	-71.597	-42.0651
Hernan	2014	comarca andina	7550	-0.936521	2.31425	loamy sand	-71.597	-42.0651
Ines	2014	comarca andina	7550	-0.936521	2.31425	loamy sand	-71.597	-42.0651
Las Acacias	2014	comarca andina	7550	-0.936521	2.31425	loamy sand	-71.597	-42.0651
Marcelino	2014	comarca andina	7550	-0.936521	2.31425	loamy sand	-71.597	-42.0651
Miguel	2014	comarca andina	7550	-0.936521	2.31425	loamy sand	-71.597	-42.0651
Nelson	2014	comarca andina	7550	-0.936521	2.31425	loamy sand	-71.597	-42.0651
Omar	2014	comarca andina	7550	-0.936521	2.31425	loamy sand	-71.597	-42.0651
Silva	2014	comarca andina	7550	-0.936521	2.31425	loamy sand	-71.597	-42.0651
Tranquerita	2014	comarca andina	7550	-0.936521	2.31425	loamy sand	-71.597	-42.0651
Valle del Medio	2014	comarca andina	7550	-0.936521	2.31425	loamy sand	-71.597	-42.0651
s03	2007	cundinamarc	22623	1.44914	1.44914	sandy loam	-74.0393	5.03093
s01	2007	cundinamarc	22623	1.44914	1.44914	sandy loam	-74.0393	5.03093
s02	2007	cundinamarc	22623	1.44914	1.44914	sandy loam	-74.0393	5.03093
c9p18	2014	friuli venezia giulia	7847	1.35726	1.06825	loam	13.1027	46.2245
c5p9	2014	friuli venezia giulia	7847	1.04447	1.04447	loam	13.1027	46.2245
c8p16	2014	friuli venezia giulia	7847	1.35726	1.06825	loam	13.1027	46.2245
c5p10	2014	friuli venezia giulia	7847	1.04447	1.04447	loam	13.1027	46.2245
c1p2	2014	friuli venezia giulia	7847	1.35726	1.06825	loam	13.1027	46.2245
c4p8	2014	friuli venezia giulia	7847	1.35726	1.06825	loam	13.1027	46.2245
c12p23	2014	friuli venezia giulia	7847	1.04447	1.04447	loam	13.1027	46.2245
c6p11	2014	friuli venezia giulia	7847	1.35726	1.06825	loam	13.1027	46.2245
c6p12	2014	friuli venezia giulia	7847	1.35726	1.06825	loam	13.1027	46.2245
c3p6	2014	friuli venezia giulia	7847	1.35726	1.06825	loam	13.1027	46.2245
c1p1	2014	friuli venezia giulia	7847	1.35726	1.06825	loam	13.1027	46.2245
c9p17	2014	friuli venezia giulia	7847	1.35726	1.06825	loam	13.1027	46.2245
c3p5	2014	friuli venezia giulia	7847	1.04447	1.04447	loam	13.1027	46.2245
c12p24	2014	friuli venezia giulia	7847	1.04447	1.04447	loam	13.1027	46.2245
c8p15	2014	friuli venezia giulia	7847	1.35726	1.06825	loam	13.1027	46.2245
c4p7	2014	friuli venezia giulia	7847	1.35726	1.06825	loam	13.1027	46.2245
A1P0GO	2015	goias/df	3108	0.911992	0.988303	sandy clay loam	-49.3627	-15.723
A1P1DF	2015	goias/df	3108	0.911992	0.988303	sandy clay loam	-49.3627	-15.723
A2P0GO	2015	goias/df	3108	0.911992	0.988303	sandy clay loam	-49.3627	-15.723
A3P0GO	2015	goias/df	3108	0.911992	0.988303	sandy clay loam	-49.3627	-15.723
A3P1DF	2015	goias/df	3108	0.911992	0.988303	sandy clay loam	-49.3627	-15.723
D1P0	2015	goias/df	3108	0.911992	0.988303	sandy clay loam	-49.3627	-15.723
D2P0	2015	goias/df	3108	0.911992	0.988303	sandy clay loam	-49.3627	-15.723
He1P0	2015	goias/df	3108	0.911992	0.988303	sandy clay loam	-49.3627	-15.723
He2P0	2015	goias/df	3108	0.911992	0.988303	sandy clay loam	-49.3627	-15.723
J1P0	2015	goias/df	3108	0.911992	0.988303	sandy clay loam	-49.3627	-15.723
J2P0	2015	goias/df	3108	0.911992	0.988303	sandy clay loam	-49.3627	-15.723
L1P0	2015	goias/df	3108	0.911992	0.988303	sandy clay loam	-49.3627	-15.723
L1P1	2015	goias/df	3108	0.911992	0.988303	sandy clay loam	-49.3627	-15.723
L2P0	2015	goias/df	3108	0.911992	0.988303	sandy clay loam	-49.3627	-15.723
L2P1	2015	goias/df	3108	0.911992	0.988303	sandy clay loam	-49.3627	-15.723
L3P1	2015	goias/df	3108	0.911992	0.988303	sandy clay loam	-49.3627	-15.723
R1P0	2015	goias/df	3108	0.911992	0.988303	sandy clay loam	-49.3627	-15.723
R2P0	2015	goias/df	3108	0.911992	0.988303	sandy clay loam	-49.3627	-15.723
R3P0	2015	goias/df	3108	0.911992	0.988303	sandy clay loam	-49.3627	-15.723
W1P0NN	2015	goias/df	3108	0.911992	0.988303	sandy clay loam	-49.3627	-15.723
W1P0NS	2015	goias/df	3108	0.911992	0.988303	sandy clay loam	-49.3627	-15.723
W1P1NS	2015	goias/df	3108	0.911992	0.988303	sandy clay loam	-49.3627	-15.723
3	2009	haean catchment	64	-1.79303	-1.0415	loam	128.135	38.2837
6	2009	haean catchment	64	-0.621059	-0.621059	loam	128.135	38.2837
19	2009	haean catchment	64	-1.79303	-1.0415	loam	128.135	38.2837
33	2009	haean catchment	64	-0.621059	-0.621059	loam	128.135	38.2837
10	2009	haean catchment	64	-1.79303	-1.0415	loam	128.135	38.2837
31	2009	haean catchment	64	-0.621059	-0.621059	loam	128.135	38.2837
32	2009	haean catchment	64	-0.621059	-0.621059	loam	128.135	38.2837
35	2009	haean catchment	64	-0.621059	-0.621059	loam	128.135	38.2837
14	2009	haean catchment	64	-0.621059	-0.621059	loam	128.135	38.2837
1	2009	haean catchment	64	-0.621059	-0.621059	loam	128.135	38.2837
15	2009	haean catchment	64	-1.79303	-1.0415	loam	128.135	38.2837
21	2009	haean catchment	64	-1.79303	-1.0415	loam	128.135	38.2837
29	2009	haean catchment	64	-1.79303	-1.0415	loam	128.135	38.2837
SUN4	2011	kilimanjaro	13250	0.0884655	2.39293	sandy clay loam	37.3556	-3.06742
HOM1	2011	kilimanjaro	13250	0.0884655	2.39293	sandy clay loam	37.3556	-3.06742
HOM4	2011	kilimanjaro	13250	0.0884655	2.39293	sandy clay loam	37.3556	-3.06742
SUN1	2011	kilimanjaro	13250	0.0884655	2.39293	sandy clay loam	37.3556	-3.06742
HOM2	2011	kilimanjaro	13250	0.0884655	2.39293	sandy clay loam	37.3556	-3.06742
SUN2	2011	kilimanjaro	13250	0.0884655	2.39293	sandy clay loam	37.3556	-3.06742
46	2008	kodagu	4102	-0.803585	0.440644	sandy clay loam	75.8079	12.3291
53	2008	kodagu	4102	-0.803585	0.440644	sandy clay loam	75.8079	12.3291
55	2008	kodagu	4102	-0.803585	0.440644	sandy clay loam	75.8079	12.3291
58	2008	kodagu	4102	-0.803585	0.440644	sandy clay loam	75.8079	12.3291
66	2008	kodagu	4102	-0.803585	0.440644	sandy clay loam	75.8079	12.3291
87	2008	kodagu	4102	-0.803585	0.440644	sandy clay loam	75.8079	12.3291
89	2008	kodagu	4102	-0.803585	0.440644	sandy clay loam	75.8079	12.3291
102	2008	kodagu	4102	-0.803585	0.440644	sandy clay loam	75.8079	12.3291
124	2008	kodagu	4102	-0.803585	0.440644	sandy clay loam	75.8079	12.3291
140	2008	kodagu	4102	-0.803585	0.440644	sandy clay loam	75.8079	12.3291
162	2008	kodagu	4102	-0.803585	0.440644	sandy clay loam	75.8079	12.3291
185	2008	kodagu	4102	-0.803585	0.440644	sandy clay loam	75.8079	12.3291
216	2008	kodagu	4102	-0.803585	0.440644	sandy clay loam	75.8079	12.3291
220	2008	kodagu	4102	-0.803585	0.440644	sandy clay loam	75.8079	12.3291
222	2008	kodagu	4102	-0.803585	0.440644	sandy clay loam	75.8079	12.3291
245	2008	kodagu	4102	-0.803585	0.440644	sandy clay loam	75.8079	12.3291
247	2008	kodagu	4102	-0.803585	0.440644	sandy clay loam	75.8079	12.3291
251	2008	kodagu	4102	-0.803585	0.440644	sandy clay loam	75.8079	12.3291
252	2008	kodagu	4102	-0.803585	0.440644	sandy clay loam	75.8079	12.3291
255	2008	kodagu	4102	-0.803585	0.440644	sandy clay loam	75.8079	12.3291
257	2008	kodagu	4102	-0.803585	0.440644	sandy clay loam	75.8079	12.3291
262	2008	kodagu	4102	-0.803585	0.440644	sandy clay loam	75.8079	12.3291
263	2008	kodagu	4102	-0.803585	0.440644	sandy clay loam	75.8079	12.3291
264	2008	kodagu	4102	-0.803585	0.440644	sandy clay loam	75.8079	12.3291
265	2008	kodagu	4102	-0.803585	0.440644	sandy clay loam	75.8079	12.3291
268	2008	kodagu	4102	-0.803585	0.440644	sandy clay loam	75.8079	12.3291
269	2008	kodagu	4102	-0.803585	0.440644	sandy clay loam	75.8079	12.3291
274	2008	kodagu	4102	-0.803585	0.440644	sandy clay loam	75.8079	12.3291
276	2008	kodagu	4102	-0.803585	0.440644	sandy clay loam	75.8079	12.3291
279	2008	kodagu	4102	-0.803585	0.440644	sandy clay loam	75.8079	12.3291
280	2008	kodagu	4102	-0.803585	0.440644	sandy clay loam	75.8079	12.3291
284	2008	kodagu	4102	-0.803585	0.440644	sandy clay loam	75.8079	12.3291
285	2008	kodagu	4102	-0.803585	0.440644	sandy clay loam	75.8079	12.3291
286	2008	kodagu	4102	-0.803585	0.440644	sandy clay loam	75.8079	12.3291
287	2008	kodagu	4102	-0.803585	0.440644	sandy clay loam	75.8079	12.3291
293	2008	kodagu	4102	-0.803585	0.440644	sandy clay loam	75.8079	12.3291
296	2008	kodagu	4102	-0.803585	0.440644	sandy clay loam	75.8079	12.3291
298	2008	kodagu	4102	-0.803585	0.440644	sandy clay loam	75.8079	12.3291
300	2008	kodagu	4102	-0.803585	0.440644	sandy clay loam	75.8079	12.3291
301	2008	kodagu	4102	-0.803585	0.440644	sandy clay loam	75.8079	12.3291
302	2008	kodagu	4102	-0.803585	0.440644	sandy clay loam	75.8079	12.3291
304	2008	kodagu	4102	-0.803585	0.440644	sandy clay loam	75.8079	12.3291
310	2008	kodagu	4102	-0.803585	0.440644	sandy clay loam	75.8079	12.3291
315	2008	kodagu	4102	-0.803585	0.440644	sandy clay loam	75.8079	12.3291
325	2008	kodagu	4102	-0.803585	0.440644	sandy clay loam	75.8079	12.3291
BBtC conv1	2014	kodagu	4102	-0.801892	0.683284	sandy clay loam	75.8079	12.3291
BBtC conv2	2014	kodagu	4102	-0.801892	0.683284	sandy clay loam	75.8079	12.3291
BBtC org1	2014	kodagu	4102	-0.801892	0.683284	sandy clay loam	75.8079	12.3291
BBtC org2	2014	kodagu	4102	-0.801892	0.683284	sandy clay loam	75.8079	12.3291
BBtC org3	2014	kodagu	4102	-0.801892	0.683284	sandy clay loam	75.8079	12.3291
BCK1	2014	kodagu	4102	-0.801892	0.683284	sandy clay loam	75.8079	12.3291
BCK2	2014	kodagu	4102	-0.801892	0.683284	sandy clay loam	75.8079	12.3291
BCK3	2014	kodagu	4102	-0.801892	0.683284	sandy clay loam	75.8079	12.3291
bharath1	2014	kodagu	4102	-0.801892	0.683284	sandy clay loam	75.8079	12.3291
bharath3	2014	kodagu	4102	-0.801892	0.683284	sandy clay loam	75.8079	12.3291
bopanna1	2014	kodagu	4102	-0.801892	0.683284	sandy clay loam	75.8079	12.3291
bopanna2	2014	kodagu	4102	-0.801892	0.683284	sandy clay loam	75.8079	12.3291
bopanna3	2014	kodagu	4102	-0.801892	0.683284	sandy clay loam	75.8079	12.3291
chinappa2	2014	kodagu	4102	-0.801892	0.683284	sandy clay loam	75.8079	12.3291
chinappa3	2014	kodagu	4102	-0.801892	0.683284	sandy clay loam	75.8079	12.3291
hamsa2	2014	kodagu	4102	-0.801892	0.683284	sandy clay loam	75.8079	12.3291
hamsa3	2014	kodagu	4102	-0.801892	0.683284	sandy clay loam	75.8079	12.3291
karumbaiah3	2014	kodagu	4102	-0.801892	0.683284	sandy clay loam	75.8079	12.3291
kushal Nt1	2014	kodagu	4102	-0.801892	0.683284	sandy clay loam	75.8079	12.3291
kushal Nt3	2014	kodagu	4102	-0.801892	0.683284	sandy clay loam	75.8079	12.3291
kushal org3	2014	kodagu	4102	-0.801892	0.683284	sandy clay loam	75.8079	12.3291
manna3	2014	kodagu	4102	-0.801892	0.683284	sandy clay loam	75.8079	12.3291
mohan1	2014	kodagu	4102	-0.801892	0.683284	sandy clay loam	75.8079	12.3291
mohan2	2014	kodagu	4102	-0.801892	0.683284	sandy clay loam	75.8079	12.3291
mohan3	2014	kodagu	4102	-0.801892	0.683284	sandy clay loam	75.8079	12.3291
muthanna1	2014	kodagu	4102	-0.801892	0.683284	sandy clay loam	75.8079	12.3291
muthanna3	2014	kodagu	4102	-0.801892	0.683284	sandy clay loam	75.8079	12.3291
nanda2	2014	kodagu	4102	-0.801892	0.683284	sandy clay loam	75.8079	12.3291
nanda3	2014	kodagu	4102	-0.801892	0.683284	sandy clay loam	75.8079	12.3291
raja1	2014	kodagu	4102	-0.801892	0.683284	sandy clay loam	75.8079	12.3291
raja2	2014	kodagu	4102	-0.801892	0.683284	sandy clay loam	75.8079	12.3291
raja3	2014	kodagu	4102	-0.801892	0.683284	sandy clay loam	75.8079	12.3291
raju2	2014	kodagu	4102	-0.801892	0.683284	sandy clay loam	75.8079	12.3291
sannu1	2014	kodagu	4102	-0.801892	0.683284	sandy clay loam	75.8079	12.3291
sannu2	2014	kodagu	4102	-0.801892	0.683284	sandy clay loam	75.8079	12.3291
sannu3	2014	kodagu	4102	-0.801892	0.683284	sandy clay loam	75.8079	12.3291
skanda Nt2	2014	kodagu	4102	-0.801892	0.683284	sandy clay loam	75.8079	12.3291
skanda Nt3	2014	kodagu	4102	-0.801892	0.683284	sandy clay loam	75.8079	12.3291
skanda SO1	2014	kodagu	4102	-0.801892	0.683284	sandy clay loam	75.8079	12.3291
skanda SO2	2014	kodagu	4102	-0.801892	0.683284	sandy clay loam	75.8079	12.3291
skanda SO3	2014	kodagu	4102	-0.801892	0.683284	sandy clay loam	75.8079	12.3291
somanna1	2014	kodagu	4102	-0.801892	0.683284	sandy clay loam	75.8079	12.3291
somanna2	2014	kodagu	4102	-0.801892	0.683284	sandy clay loam	75.8079	12.3291
somanna3	2014	kodagu	4102	-0.801892	0.683284	sandy clay loam	75.8079	12.3291
subaiah1	2014	kodagu	4102	-0.801892	0.683284	sandy clay loam	75.8079	12.3291
subaiah2	2014	kodagu	4102	-0.801892	0.683284	sandy clay loam	75.8079	12.3291
subaiah3	2014	kodagu	4102	-0.801892	0.683284	sandy clay loam	75.8079	12.3291
vasanti2	2014	kodagu	4102	-0.801892	0.683284	sandy clay loam	75.8079	12.3291
vasanti3	2014	kodagu	4102	-0.801892	0.683284	sandy clay loam	75.8079	12.3291
B16	2013	limburg/overijssel	2209	-1.15566	-0.294146	sand	6.06094	51.4426
B17	2013	limburg/overijssel	2209	-1.15566	-0.294146	sand	6.06094	51.4426
B19	2013	limburg/overijssel	2209	-1.15566	-0.294146	sand	6.06094	51.4426
B20	2013	limburg/overijssel	2209	-1.15566	-0.294146	sand	6.06094	51.4426
B22	2013	limburg/overijssel	2209	-1.15566	-0.294146	sand	6.06094	51.4426
B25	2013	limburg/overijssel	2209	-1.15566	-0.294146	sand	6.06094	51.4426
B26	2013	limburg/overijssel	2209	-1.15566	-0.294146	sand	6.06094	51.4426
B28	2013	limburg/overijssel	2209	-1.15566	-0.294146	sand	6.06094	51.4426
B29	2013	limburg/overijssel	2209	-1.15566	-0.294146	sand	6.06094	51.4426
B18	2014	limburg/overijssel	2209	-0.448071	0.350075	sand	6.06094	51.4426
B21	2014	limburg/overijssel	2209	-0.448071	0.350075	sand	6.06094	51.4426
B27	2014	limburg/overijssel	2209	-0.448071	0.350075	sand	6.06094	51.4426
B30	2014	limburg/overijssel	2209	-0.448071	0.350075	sand	6.06094	51.4426
B34	2014	limburg/overijssel	2209	-0.448071	0.350075	sand	6.06094	51.4426
B35	2014	limburg/overijssel	2209	-0.448071	0.350075	sand	6.06094	51.4426
carv03_Bavaria_L_FA1	2009	limpopo	25754	0.0311763	0.506255	sandy loam	29.3949	-23.4756
carv03_Bavaria_L_LE3/6	2009	limpopo	25754	0.0311763	0.506255	sandy loam	29.3949	-23.4756
carv03_Grovedale_D24	2009	limpopo	25754	0.0311763	0.506255	sandy loam	29.3949	-23.4756
carv03_Grovedale_G12-K	2009	limpopo	25754	0.0311763	0.506255	sandy loam	29.3949	-23.4756
carv03_Moriah_A24	2009	limpopo	25754	0.0311763	0.506255	sandy loam	29.3949	-23.4756
carv03_Moriah_B30	2009	limpopo	25754	0.0311763	0.506255	sandy loam	29.3949	-23.4756
carv03_Moriah_B48	2009	limpopo	25754	0.0311763	0.506255	sandy loam	29.3949	-23.4756
carv03_Moriah_B53/54	2009	limpopo	25754	0.0311763	0.506255	sandy loam	29.3949	-23.4756
carv03_Moriah_C12	2009	limpopo	25754	0.0311763	0.506255	sandy loam	29.3949	-23.4756
carv03_Moriah_C21	2009	limpopo	25754	0.0311763	0.506255	sandy loam	29.3949	-23.4756
FR01	2016	loire	800	0.986013	-0.986013	loam	0.612928	47.2738
FR02	2016	loire	800	0.986013	-0.986013	loam	0.612928	47.2738
FR03	2016	loire	800	0.986013	-0.986013	loam	0.612928	47.2738
FR04	2016	loire	800	0.986013	-0.986013	loam	0.612928	47.2738
FR05	2016	loire	800	0.986013	-0.986013	loam	0.612928	47.2738
FR06	2016	loire	800	0.986013	-0.986013	loam	0.612928	47.2738
FR07	2016	loire	800	0.986013	-0.986013	loam	0.612928	47.2738
FR08	2016	loire	800	0.986013	-0.986013	loam	0.612928	47.2738
FR09	2016	loire	800	0.986013	-0.986013	loam	0.612928	47.2738
FR10	2016	loire	800	0.986013	-0.986013	loam	0.612928	47.2738
FR11	2016	loire	800	0.986013	-0.986013	loam	0.612928	47.2738
FR12	2016	loire	800	0.986013	-0.986013	loam	0.612928	47.2738
FR13	2016	loire	800	0.986013	-0.986013	loam	0.612928	47.2738
FR14	2016	loire	800	0.986013	-0.986013	loam	0.612928	47.2738
FR15	2016	loire	800	0.986013	-0.986013	loam	0.612928	47.2738
FR16	2016	loire	800	0.986013	-0.986013	loam	0.612928	47.2738
FR17	2016	loire	800	0.986013	-0.986013	loam	0.612928	47.2738
FR18	2016	loire	800	0.986013	-0.986013	loam	0.612928	47.2738
Bad	2010	lower saxony	47614	-1.6145	-1.23013	loam	9.84508	52.6367
Ber	2010	lower saxony	47614	-1.6145	-1.23013	loam	9.84508	52.6367
Cal	2010	lower saxony	47614	-1.6145	-1.23013	loam	9.84508	52.6367
Greb	2010	lower saxony	47614	-1.6145	-1.23013	loam	9.84508	52.6367
Gtal	2010	lower saxony	47614	-1.6145	-1.23013	loam	9.84508	52.6367
Hol	2010	lower saxony	47614	-1.6145	-1.23013	loam	9.84508	52.6367
Lau	2010	lower saxony	47614	-1.6145	-1.23013	loam	9.84508	52.6367
Wit	2010	lower saxony	47614	-1.6145	-1.23013	loam	9.84508	52.6367
G01	2005	lower saxony	47614	0.0398813	-0.0852572	loam	9.84508	52.6367
G02	2005	lower saxony	47614	0.0398813	-0.0852572	loam	9.84508	52.6367
G03	2005	lower saxony	47614	0.0398813	-0.0852572	loam	9.84508	52.6367
G04	2005	lower saxony	47614	0.0398813	-0.0852572	loam	9.84508	52.6367
G05	2005	lower saxony	47614	0.0398813	-0.0852572	loam	9.84508	52.6367
G06	2005	lower saxony	47614	0.0398813	-0.0852572	loam	9.84508	52.6367
G07	2005	lower saxony	47614	0.0398813	-0.0852572	loam	9.84508	52.6367
G08	2005	lower saxony	47614	0.0398813	-0.0852572	loam	9.84508	52.6367
G09	2005	lower saxony	47614	0.0398813	-0.0852572	loam	9.84508	52.6367
G10	2005	lower saxony	47614	0.0398813	-0.0852572	loam	9.84508	52.6367
7	2010	monteregie	4576	0.0919346	-1.79141	loam	-73.4122	45.4969
13	2010	monteregie	4576	0.0919346	-1.79141	loam	-73.4122	45.4969
16	2011	monteregie	4576	-0.530329	-2.31917	loam	-73.4122	45.4969
20	2011	monteregie	4576	-0.530329	-2.31917	loam	-73.4122	45.4969
11	2010	monteregie	4576	0.0919346	-1.79141	loam	-73.4122	45.4969
8	2010	monteregie	4576	0.0919346	-1.79141	loam	-73.4122	45.4969
17	2011	monteregie	4576	-0.530329	-2.31917	loam	-73.4122	45.4969
9	2010	monteregie	4576	0.0919346	-1.79141	loam	-73.4122	45.4969
5	2010	monteregie	4576	0.0919346	-1.79141	loam	-73.4122	45.4969
2	2010	monteregie	4576	0.0919346	-1.79141	loam	-73.4122	45.4969
4	2010	monteregie	4576	0.0919346	-1.79141	loam	-73.4122	45.4969
12	2010	monteregie	4576	0.0919346	-1.79141	loam	-73.4122	45.4969
BH	2012	new york	784	0.389709	0.131806	loam	-74.006	40.7128
BT	2012	new york	784	0.389709	0.131806	loam	-74.006	40.7128
DAR	2012	new york	784	0.389709	0.131806	loam	-74.006	40.7128
FLZ	2012	new york	784	0.389709	0.131806	loam	-74.006	40.7128
FV	2012	new york	784	0.389709	0.131806	loam	-74.006	40.7128
GRS	2012	new york	784	0.389709	0.131806	loam	-74.006	40.7128
KP	2012	new york	784	0.389709	0.131806	loam	-74.006	40.7128
REV	2012	new york	784	0.389709	0.131806	loam	-74.006	40.7128
SLD	2012	new york	784	0.389709	0.131806	loam	-74.006	40.7128
WBT	2012	new york	784	0.389709	0.131806	loam	-74.006	40.7128
BTH	2014	new york	784	1.30047	-0.696908	loam	-74.006	40.7128
BTPT	2014	new york	784	1.30047	-0.696908	loam	-74.006	40.7128
CRTCEM	2014	new york	784	1.30047	-0.696908	loam	-74.006	40.7128
CRTGRA	2014	new york	784	1.30047	-0.696908	loam	-74.006	40.7128
CRTPMP	2014	new york	784	1.30047	-0.696908	loam	-74.006	40.7128
CRTSB	2014	new york	784	1.30047	-0.696908	loam	-74.006	40.7128
DARPD	2014	new york	784	1.30047	-0.696908	loam	-74.006	40.7128
DARWEB	2014	new york	784	1.30047	-0.696908	loam	-74.006	40.7128
EIT	2014	new york	784	1.30047	-0.696908	loam	-74.006	40.7128
EIWT	2014	new york	784	1.30047	-0.696908	loam	-74.006	40.7128
ELDALF	2014	new york	784	1.30047	-0.696908	loam	-74.006	40.7128
ELDFL	2014	new york	784	1.30047	-0.696908	loam	-74.006	40.7128
FVCN	2014	new york	784	1.30047	-0.696908	loam	-74.006	40.7128
FVCS	2014	new york	784	1.30047	-0.696908	loam	-74.006	40.7128
FVO3	2014	new york	784	1.30047	-0.696908	loam	-74.006	40.7128
FVO9	2014	new york	784	1.30047	-0.696908	loam	-74.006	40.7128
GSTR	2014	new york	784	1.30047	-0.696908	loam	-74.006	40.7128
GSUP	2014	new york	784	1.30047	-0.696908	loam	-74.006	40.7128
ORCHK	2014	new york	784	1.30047	-0.696908	loam	-74.006	40.7128
ORCHR	2014	new york	784	1.30047	-0.696908	loam	-74.006	40.7128
RES47	2014	new york	784	1.30047	-0.696908	loam	-74.006	40.7128
RESAJ	2014	new york	784	1.30047	-0.696908	loam	-74.006	40.7128
RESHI	2014	new york	784	1.30047	-0.696908	loam	-74.006	40.7128
RESLO	2014	new york	784	1.30047	-0.696908	loam	-74.006	40.7128
RESNB	2014	new york	784	1.30047	-0.696908	loam	-74.006	40.7128
RESWS	2014	new york	784	1.30047	-0.696908	loam	-74.006	40.7128
SQFD	2014	new york	784	1.30047	-0.696908	loam	-74.006	40.7128
KPCRT	2015	new york	784	3.13092	-0.625031	loam	-74.006	40.7128
KPGB	2015	new york	784	3.13092	-0.625031	loam	-74.006	40.7128
26	2007	scania	11303	0.643474	0.997211	sand	13.5957	55.9902
30	2007	scania	11303	0.643474	0.997211	sand	13.5957	55.9902
24	2007	scania	11303	0.643474	0.997211	sand	13.5957	55.9902
23	2007	scania	11303	0.643474	0.997211	sand	13.5957	55.9902
18	2007	scania	11303	0.643474	0.997211	sand	13.5957	55.9902
22	2007	scania	11303	0.643474	0.997211	sand	13.5957	55.9902
34	2007	scania	11303	0.643474	0.997211	sand	13.5957	55.9902
28	2007	scania	11303	0.643474	0.997211	sand	13.5957	55.9902
36	2007	scania	11303	0.643474	0.997211	sand	13.5957	55.9902
27	2007	scania	11303	0.643474	0.997211	sand	13.5957	55.9902
25	2007	scania	11303	0.643474	0.997211	sand	13.5957	55.9902
L1763	2016	scania	11303	-0.581603	-0.968354	sand	13.5957	55.9902
L3274	2016	scania	11303	-0.581603	-0.968354	sand	13.5957	55.9902
M1444	2016	scania	11303	-0.581603	-0.968354	sand	13.5957	55.9902
M16814	2016	scania	11303	-0.581603	-0.968354	sand	13.5957	55.9902
M3398	2016	scania	11303	-0.581603	-0.968354	sand	13.5957	55.9902
M3655	2016	scania	11303	-0.581603	-0.968354	sand	13.5957	55.9902
M3801	2016	scania	11303	-0.581603	-0.968354	sand	13.5957	55.9902
M5978	2016	scania	11303	-0.581603	-0.968354	sand	13.5957	55.9902
M5980	2016	scania	11303	-0.581603	-0.968354	sand	13.5957	55.9902
M6471	2016	scania	11303	-0.581603	-0.968354	sand	13.5957	55.9902
M6516	2016	scania	11303	-0.581603	-0.968354	sand	13.5957	55.9902
M6625	2016	scania	11303	-0.581603	-0.968354	sand	13.5957	55.9902
M7056	2016	scania	11303	-0.581603	-0.968354	sand	13.5957	55.9902
M8377	2016	scania	11303	-0.581603	-0.968354	sand	13.5957	55.9902
M8718	2016	scania	11303	-0.581603	-0.968354	sand	13.5957	55.9902
M8762	2016	scania	11303	-0.581603	-0.968354	sand	13.5957	55.9902
control1	2014	scania	11303	0.359675	-0.783354	sand	13.5957	55.9902
control10	2014	scania	11303	0.359675	-0.783354	sand	13.5957	55.9902
control2	2014	scania	11303	0.359675	-0.783354	sand	13.5957	55.9902
control3	2014	scania	11303	0.359675	-0.783354	sand	13.5957	55.9902
control4	2014	scania	11303	0.359675	-0.783354	sand	13.5957	55.9902
control5	2014	scania	11303	0.359675	-0.783354	sand	13.5957	55.9902
control6	2014	scania	11303	0.359675	-0.783354	sand	13.5957	55.9902
control7	2014	scania	11303	0.359675	-0.783354	sand	13.5957	55.9902
pond1	2014	scania	11303	0.359675	-0.783354	sand	13.5957	55.9902
pond10	2014	scania	11303	0.359675	-0.783354	sand	13.5957	55.9902
pond2	2014	scania	11303	0.359675	-0.783354	sand	13.5957	55.9902
pond3	2014	scania	11303	0.359675	-0.783354	sand	13.5957	55.9902
pond4	2014	scania	11303	0.359675	-0.783354	sand	13.5957	55.9902
pond5	2014	scania	11303	0.359675	-0.783354	sand	13.5957	55.9902
pond6	2014	scania	11303	0.359675	-0.783354	sand	13.5957	55.9902
pond7	2014	scania	11303	0.359675	-0.783354	sand	13.5957	55.9902
pond8	2014	scania	11303	0.359675	-0.783354	sand	13.5957	55.9902
pond9	2014	scania	11303	0.359675	-0.783354	sand	13.5957	55.9902
seminatural1	2014	scania	11303	0.359675	-0.783354	sand	13.5957	55.9902
seminatural10	2014	scania	11303	0.359675	-0.783354	sand	13.5957	55.9902
seminatural2	2014	scania	11303	0.359675	-0.783354	sand	13.5957	55.9902
seminatural3	2014	scania	11303	0.359675	-0.783354	sand	13.5957	55.9902
seminatural4	2014	scania	11303	0.359675	-0.783354	sand	13.5957	55.9902
seminatural5	2014	scania	11303	0.359675	-0.783354	sand	13.5957	55.9902
seminatural6	2014	scania	11303	0.359675	-0.783354	sand	13.5957	55.9902
seminatural7	2014	scania	11303	0.359675	-0.783354	sand	13.5957	55.9902
seminatural8	2014	scania	11303	0.359675	-0.783354	sand	13.5957	55.9902
AR	2013	scania	11303	-0.870388	-0.870388	sand	13.5957	55.9902
AS	2013	scania	11303	-0.870388	-0.870388	sand	13.5957	55.9902
FO	2013	scania	11303	-0.870388	-0.870388	sand	13.5957	55.9902
LF	2013	scania	11303	-0.870388	-0.870388	sand	13.5957	55.9902
MV	2013	scania	11303	-0.870388	-0.870388	sand	13.5957	55.9902
SR	2013	scania	11303	-0.870388	-0.870388	sand	13.5957	55.9902
irpista	2012	soconusco region, southern chiapas	74211	1.58419	-1.61859	sandy loam	-92.6971	15.2853
arguana	2012	soconusco region, southern chiapas	74211	1.58419	-1.61859	sandy loam	-92.6971	15.2853
saparkia	2012	soconusco region, southern chiapas	74211	1.58419	-1.61859	sandy loam	-92.6971	15.2853
chboskito	2012	soconusco region, southern chiapas	74211	1.58419	-1.61859	sandy loam	-92.6971	15.2853
socaca	2012	soconusco region, southern chiapas	74211	1.58419	-1.61859	sandy loam	-92.6971	15.2853
haposo	2012	soconusco region, southern chiapas	74211	1.58419	-1.61859	sandy loam	-92.6971	15.2853
edavispa	2012	soconusco region, southern chiapas	74211	1.58419	-1.61859	sandy loam	-92.6971	15.2853
ha4	2012	soconusco region, southern chiapas	74211	1.58419	-1.61859	sandy loam	-92.6971	15.2853
racastilla	2012	soconusco region, southern chiapas	74211	1.58419	-1.61859	sandy loam	-92.6971	15.2853
chalegre	2012	soconusco region, southern chiapas	74211	1.58419	-1.61859	sandy loam	-92.6971	15.2853
gezompopo	2012	soconusco region, southern chiapas	74211	1.58419	-1.61859	sandy loam	-92.6971	15.2853
geboskito	2012	soconusco region, southern chiapas	74211	1.58419	-1.61859	sandy loam	-92.6971	15.2853
hacara	2012	soconusco region, southern chiapas	74211	1.58419	-1.61859	sandy loam	-92.6971	15.2853
hatop	2012	soconusco region, southern chiapas	74211	1.58419	-1.61859	sandy loam	-92.6971	15.2853
geplano	2012	soconusco region, southern chiapas	74211	1.58419	-1.61859	sandy loam	-92.6971	15.2853
gewow	2012	soconusco region, southern chiapas	74211	1.58419	-1.61859	sandy loam	-92.6971	15.2853
hagravera	2012	soconusco region, southern chiapas	74211	1.58419	-1.61859	sandy loam	-92.6971	15.2853
sacarro	2012	soconusco region, southern chiapas	74211	1.58419	-1.61859	sandy loam	-92.6971	15.2853
macaca	2012	soconusco region, southern chiapas	74211	1.58419	-1.61859	sandy loam	-92.6971	15.2853
maboskito	2012	soconusco region, southern chiapas	74211	1.58419	-1.61859	sandy loam	-92.6971	15.2853
ir5109	2012	soconusco region, southern chiapas	74211	1.58419	-1.61859	sandy loam	-92.6971	15.2853
ar1	2012	soconusco region, southern chiapas	74211	1.58419	-1.61859	sandy loam	-92.6971	15.2853
irgerm	2012	soconusco region, southern chiapas	74211	1.58419	-1.61859	sandy loam	-92.6971	15.2853
irsope	2012	soconusco region, southern chiapas	74211	1.58419	-1.61859	sandy loam	-92.6971	15.2853
sabajo	2012	soconusco region, southern chiapas	74211	1.58419	-1.61859	sandy loam	-92.6971	15.2853
irmon	2012	soconusco region, southern chiapas	74211	1.58419	-1.61859	sandy loam	-92.6971	15.2853
raguit	2012	soconusco region, southern chiapas	74211	1.58419	-1.61859	sandy loam	-92.6971	15.2853
sacantil	2012	soconusco region, southern chiapas	74211	1.58419	-1.61859	sandy loam	-92.6971	15.2853
racasco	2012	soconusco region, southern chiapas	74211	1.58419	-1.61859	sandy loam	-92.6971	15.2853
rest619	2012	soconusco region, southern chiapas	74211	1.58419	-1.61859	sandy loam	-92.6971	15.2853
soalmacigo	2012	soconusco region, southern chiapas	74211	1.58419	-1.61859	sandy loam	-92.6971	15.2853
sacasco	2012	soconusco region, southern chiapas	74211	1.58419	-1.61859	sandy loam	-92.6971	15.2853
sa2	2012	soconusco region, southern chiapas	74211	1.58419	-1.61859	sandy loam	-92.6971	15.2853
ircanal	2012	soconusco region, southern chiapas	74211	1.58419	-1.61859	sandy loam	-92.6971	15.2853
harest	2012	soconusco region, southern chiapas	74211	1.58419	-1.61859	sandy loam	-92.6971	15.2853
IT01	2016	south italy	73224	-0.986013	0.986013	loam	15.4049	40.581
IT02	2016	south italy	73224	-0.986013	0.986013	loam	15.4049	40.581
IT03	2016	south italy	73224	-0.986013	0.986013	loam	15.4049	40.581
IT04	2016	south italy	73224	-0.986013	0.986013	loam	15.4049	40.581
IT05	2016	south italy	73224	-0.986013	0.986013	loam	15.4049	40.581
IT06	2016	south italy	73224	-0.986013	0.986013	loam	15.4049	40.581
IT07	2016	south italy	73224	-0.986013	0.986013	loam	15.4049	40.581
IT08	2016	south italy	73224	-0.986013	0.986013	loam	15.4049	40.581
IT09	2016	south italy	73224	-0.986013	0.986013	loam	15.4049	40.581
IT10	2016	south italy	73224	-0.986013	0.986013	loam	15.4049	40.581
IT11	2016	south italy	73224	-0.986013	0.986013	loam	15.4049	40.581
IT12	2016	south italy	73224	-0.986013	0.986013	loam	15.4049	40.581
IT13	2016	south italy	73224	-0.986013	0.986013	loam	15.4049	40.581
IT14	2016	south italy	73224	-0.986013	0.986013	loam	15.4049	40.581
IT15	2016	south italy	73224	-0.986013	0.986013	loam	15.4049	40.581
IT16	2016	south italy	73224	-0.986013	0.986013	loam	15.4049	40.581
IT17	2016	south italy	73224	-0.986013	0.986013	loam	15.4049	40.581
IT18	2016	south italy	73224	-0.986013	0.986013	loam	15.4049	40.581
somi22_a_2012	2012	upper midwest	169634	-1.01047	-0.207075	loam	-88.7873	43.7845
somi26_a_2012	2012	upper midwest	169634	-1.01047	-0.207075	loam	-88.7873	43.7845
sowi17_a_2012	2012	upper midwest	169634	-1.01047	-0.207075	loam	-88.7873	43.7845
somi29_a_2012	2012	upper midwest	169634	-1.01047	-0.207075	loam	-88.7873	43.7845
somi25_a_2012	2012	upper midwest	169634	-1.01047	-0.207075	loam	-88.7873	43.7845
sowi41_a_2012	2012	upper midwest	169634	-1.01047	-0.207075	loam	-88.7873	43.7845
sowi18_a_2012	2012	upper midwest	169634	-1.01047	-0.207075	loam	-88.7873	43.7845
sowi48_a_2012	2012	upper midwest	169634	-1.01047	-0.207075	loam	-88.7873	43.7845
sowi49_a_2012	2012	upper midwest	169634	-1.01047	-0.207075	loam	-88.7873	43.7845
sowi13_a_2012	2012	upper midwest	169634	-1.01047	-0.207075	loam	-88.7873	43.7845
somi36_a_2012	2012	upper midwest	169634	-1.01047	-0.207075	loam	-88.7873	43.7845
sowi19_a_2012	2012	upper midwest	169634	-1.01047	-0.207075	loam	-88.7873	43.7845
sowi42_a_2012	2012	upper midwest	169634	-1.01047	-0.207075	loam	-88.7873	43.7845
whmi01	2012	upper midwest	169634	-0.917005	-0.946671	loam	-88.7873	43.7845
whwi35	2012	upper midwest	169634	-0.917005	-0.946671	loam	-88.7873	43.7845
whwi26	2012	upper midwest	169634	-0.917005	-0.946671	loam	-88.7873	43.7845
whwi25	2012	upper midwest	169634	-0.917005	-0.946671	loam	-88.7873	43.7845
sowi46_a_2012	2012	upper midwest	169634	-1.01047	-0.207075	loam	-88.7873	43.7845
whwi33	2012	upper midwest	169634	-0.917005	-0.946671	loam	-88.7873	43.7845
somi30_a_2012	2012	upper midwest	169634	-1.01047	-0.207075	loam	-88.7873	43.7845
whmi03	2012	upper midwest	169634	-0.917005	-0.946671	loam	-88.7873	43.7845
whwi23	2012	upper midwest	169634	-0.917005	-0.946671	loam	-88.7873	43.7845
whwi21	2012	upper midwest	169634	-0.917005	-0.946671	loam	-88.7873	43.7845
whwi27	2012	upper midwest	169634	-0.917005	-0.946671	loam	-88.7873	43.7845
whmi04	2012	upper midwest	169634	-0.917005	-0.946671	loam	-88.7873	43.7845
whmi06	2012	upper midwest	169634	-0.917005	-0.946671	loam	-88.7873	43.7845
whmi09	2012	upper midwest	169634	-0.917005	-0.946671	loam	-88.7873	43.7845
somi35_a_2012	2012	upper midwest	169634	-1.01047	-0.207075	loam	-88.7873	43.7845
whwi28	2012	upper midwest	169634	-0.917005	-0.946671	loam	-88.7873	43.7845
somi31_a_2012	2012	upper midwest	169634	-1.01047	-0.207075	loam	-88.7873	43.7845
whwi32	2012	upper midwest	169634	-0.917005	-0.946671	loam	-88.7873	43.7845
whwi34	2012	upper midwest	169634	-0.917005	-0.946671	loam	-88.7873	43.7845
whmi08	2012	upper midwest	169634	-0.917005	-0.946671	loam	-88.7873	43.7845
sowi11_a_2012	2012	upper midwest	169634	-1.01047	-0.207075	loam	-88.7873	43.7845
somi33_a_2012	2012	upper midwest	169634	-1.01047	-0.207075	loam	-88.7873	43.7845
whmi07	2012	upper midwest	169634	-0.917005	-0.946671	loam	-88.7873	43.7845
whwi29	2012	upper midwest	169634	-0.917005	-0.946671	loam	-88.7873	43.7845
whmi15	2012	upper midwest	169634	-0.917005	-0.946671	loam	-88.7873	43.7845
somi39_a_2012	2012	upper midwest	169634	-1.01047	-0.207075	loam	-88.7873	43.7845
somi23_a_2012	2012	upper midwest	169634	-1.01047	-0.207075	loam	-88.7873	43.7845
somi32_a_2012	2012	upper midwest	169634	-1.01047	-0.207075	loam	-88.7873	43.7845
sowi43_a_2012	2012	upper midwest	169634	-1.01047	-0.207075	loam	-88.7873	43.7845
whwi31	2012	upper midwest	169634	-0.917005	-0.946671	loam	-88.7873	43.7845
somi10_a_2012	2012	upper midwest	169634	-1.01047	-0.207075	loam	-88.7873	43.7845
whmi10	2012	upper midwest	169634	-0.917005	-0.946671	loam	-88.7873	43.7845
sowi50_a_2012	2012	upper midwest	169634	-1.01047	-0.207075	loam	-88.7873	43.7845
somi34_a_2012	2012	upper midwest	169634	-1.01047	-0.207075	loam	-88.7873	43.7845
somi37_a_2012	2012	upper midwest	169634	-1.01047	-0.207075	loam	-88.7873	43.7845
somi38_a_2012	2012	upper midwest	169634	-1.01047	-0.207075	loam	-88.7873	43.7845
sowi14_a_2012	2012	upper midwest	169634	-1.01047	-0.207075	loam	-88.7873	43.7845
sowi15_a_2012	2012	upper midwest	169634	-1.01047	-0.207075	loam	-88.7873	43.7845
sowi20_a_2012	2012	upper midwest	169634	-1.01047	-0.207075	loam	-88.7873	43.7845
sowi45_a_2012	2012	upper midwest	169634	-1.01047	-0.207075	loam	-88.7873	43.7845
sowi47_a_2012	2012	upper midwest	169634	-1.01047	-0.207075	loam	-88.7873	43.7845
whmi11	2012	upper midwest	169634	-0.917005	-0.946671	loam	-88.7873	43.7845
whwi24	2012	upper midwest	169634	-0.917005	-0.946671	loam	-88.7873	43.7845
whwi22	2012	upper midwest	169634	-0.917005	-0.946671	loam	-88.7873	43.7845
site_1	2013	vastergotland	24000	-0.834566	-0.755174	sand	13.4101	58.3765
site_12	2013	vastergotland	24000	-0.834566	-0.755174	sand	13.4101	58.3765
site_14	2013	vastergotland	24000	-0.834566	-0.755174	sand	13.4101	58.3765
site_15	2013	vastergotland	24000	-0.834566	-0.755174	sand	13.4101	58.3765
site_4	2013	vastergotland	24000	-0.834566	-0.755174	sand	13.4101	58.3765
site_5	2013	vastergotland	24000	-0.834566	-0.755174	sand	13.4101	58.3765
site_6	2013	vastergotland	24000	-0.834566	-0.755174	sand	13.4101	58.3765
site_7	2013	vastergotland	24000	-0.834566	-0.755174	sand	13.4101	58.3765
site_8	2013	vastergotland	24000	-0.834566	-0.755174	sand	13.4101	58.3765
2011Ls1	2011	yorkshire	15421	0.519592	-0.0997461	loam	-1.09468	53.9025
2011Ls2	2011	yorkshire	15421	0.519592	-0.0997461	loam	-1.09468	53.9025
2011Ls4	2011	yorkshire	15421	0.519592	-0.0997461	loam	-1.09468	53.9025
2011Ls5	2011	yorkshire	15421	0.519592	-0.0997461	loam	-1.09468	53.9025
2011Ls6	2011	yorkshire	15421	0.519592	-0.0997461	loam	-1.09468	53.9025
2011Ls7	2011	yorkshire	15421	0.519592	-0.0997461	loam	-1.09468	53.9025
2011Ls8	2011	yorkshire	15421	0.519592	-0.0997461	loam	-1.09468	53.9025
s1	2014	zurich	34	1.15611	1.01973	clay	8.54169	47.3769
s15	2014	zurich	34	1.15611	1.01973	clay	8.54169	47.3769
s6	2014	zurich	34	1.15611	1.01973	clay	8.54169	47.3769
s10	2014	zurich	34	1.15611	1.01973	clay	8.54169	47.3769
s11	2014	zurich	34	1.15611	1.01973	clay	8.54169	47.3769
s5	2014	zurich	34	1.15611	1.01973	clay	8.54169	47.3769
s18	2014	zurich	34	1.15611	1.01973	clay	8.54169	47.3769
s3	2014	zurich	34	1.15611	1.01973	clay	8.54169	47.3769
s14	2014	zurich	34	1.15611	1.01973	clay	8.54169	47.3769
s16	2014	zurich	34	1.15611	1.01973	clay	8.54169	47.3769
s12	2014	zurich	34	1.15611	1.01973	clay	8.54169	47.3769
s4	2014	zurich	34	1.15611	1.01973	clay	8.54169	47.3769
s13	2014	zurich	34	1.15611	1.01973	clay	8.54169	47.3769
s9	2014	zurich	34	1.15611	1.01973	clay	8.54169	47.3769
s7	2014	zurich	34	1.15611	1.01973	clay	8.54169	47.3769
s8	2014	zurich	34	1.15611	1.01973	clay	8.54169	47.3769
s17	2014	zurich	34	1.15611	1.01973	clay	8.54169	47.3769
s2	2014	zurich	34	1.15611	1.01973	clay	8.54169	47.3769
S1	2014	zurich	34	1.15611	1.01973	clay	8.54169	47.3769
S10	2014	zurich	34	1.15611	1.01973	clay	8.54169	47.3769
S11	2014	zurich	34	1.15611	1.01973	clay	8.54169	47.3769
S12	2014	zurich	34	1.15611	1.01973	clay	8.54169	47.3769
S13	2014	zurich	34	1.15611	1.01973	clay	8.54169	47.3769
S14	2014	zurich	34	1.15611	1.01973	clay	8.54169	47.3769
S15	2014	zurich	34	1.15611	1.01973	clay	8.54169	47.3769
S16	2014	zurich	34	1.15611	1.01973	clay	8.54169	47.3769
S17	2014	zurich	34	1.15611	1.01973	clay	8.54169	47.3769
S18	2014	zurich	34	1.15611	1.01973	clay	8.54169	47.3769
S2	2014	zurich	34	1.15611	1.01973	clay	8.54169	47.3769
S3	2014	zurich	34	1.15611	1.01973	clay	8.54169	47.3769
S4	2014	zurich	34	1.15611	1.01973	clay	8.54169	47.3769
S5	2014	zurich	34	1.15611	1.01973	clay	8.54169	47.3769
S6	2014	zurich	34	1.15611	1.01973	clay	8.54169	47.3769
S7	2014	zurich	34	1.15611	1.01973	clay	8.54169	47.3769
S8	2014	zurich	34	1.15611	1.01973	clay	8.54169	47.3769
S9	2014	zurich	34	1.15611	1.01973	clay	8.54169	47.3769

## Sheet: Metadata
SiteID	field ID within each study in Dainese et al. dataset
StudyYear	year of sampling in Dainese et al. dataset
Region	region where the study was carried out in Dainese et al. dataset
RegionArea	Area of the region (Km square) where the study was carried out in Dainese et al. dataset
Precipitation	annual mean precipitation (mm) for each experiment region and year
Max Temp	annual maximum temperature (°C) for each experiment region and year
Soil	modal soil texture class within each experiment region
X	x- geographic coordinates of the locations for the regions reported as experiment locations in Dainese et al. dataset
Y	y- geographic coordinates of the locations for the regions reported as experiment locations in Dainese et al. dataset
Link to Dainese et al. Dataset	https://www.science.org/doi/suppl/10.1126/sciadv.aax0121/suppl_file/aax0121_database_s1.xlsx
